# Supplementary material for: A Comparative and Comprehensive Characterization of Polyphenols of Selected Fruits from the Rosaceae Family
Source: Metabolites. 2022 Mar 21;12(3):271. doi: 10.3390/metabo12030271 (PMC8950050; doi:10.3390/metabo12030271)
Supplement: Supplementary file 1 [file metabolites-12-00271-s001.zip]

Archive with 1 entries (1 files):
- metabolites-1627018-supplementary.pdf
